# Supplementary material for: Phenotypic and genomic characterization of Pseudomonas aeruginosa isolates recovered from catheter-associated urinary tract infections in an Egyptian hospital
Source: Microb Genom. 2023 Oct 30;9(10):001125. doi: 10.1099/mgen.0.001125 (PMC10634444; doi:10.1099/mgen.0.001125)
Supplement: Supplementary material 2 [file mgen-9-1125-s002.xlsx]

## Sheet: Supplementary Table 1 
Supplementary Table 1: Additional quality metrics for genomes generated in this study
Isolate	Coverage (×) #	Completeness (%) *	Contamination (%) *	Length (nt)	Contigs	GC content (%)	N50	CDS	tRNA count	tmRNA count	rRNA count	No. of copies of 16S rRNA gene in genome	Length (nt) of 16S rRNA gene(s)
P1	104.7	99.68	0.14	7090567	33	65.8	670701	6518	62	1	7	1	1536
P2	54.1	99.68	0.24	7561602	176	65.4	218286	6967	69	1	6	1	1536
P3	91.8	99.68	0.14	7089819	33	65.8	671466	6519	62	1	6	1	1536
P4	49.8	99.68	0.11	6567076	29	66.3	731473	5990	60	1	5	1	1536
P5	42.8	99.68	0.15	6872195	141	66	281948	6358	61	1	8	2	609, 1054
P6	55.9	99.68	0.14	7079384	48	65.8	394601	6519	62	1	7	1	1536
P7	55.5	99.68	0.11	6595040	42	66.3	716476	6018	60	1	5	1	1536
P8	58.1	99.68	0.86	7112374	390	65.8	411570	6551	63	1	8	2	481, 1054
P9 §	56	100	0.02	6990601	3	65.8	6518599	6498	65	1	12	4	1536 (all)
P10	37.9	99.68	0.28	7710323	740	65	423206	7002	70	1	5	1	1536
P11	102.6	99.68	0.14	6585784	41	66.3	457535	6084	59	1	5	1	1536
P12	41.3	99.68	0.11	6589324	58	66.3	656238	6011	60	1	5	1	1536
P13	69.7	99.68	0.16	6492143	42	66.2	427633	5924	59	1	5	2	634, 1029
P14	67.5	99.68	0.21	6844752	71	66.1	433376	6327	61	1	8	2	481, 1054
P15	68.4	99.68	0.14	6577280	114	66.3	456538	6009	59	1	5	1	1536
P16	46.7	99.68	0.55	7019039	286	65.7	369447	6395	65	1	7	1	1536
P17	57.2	99.68	0.6	6845094	62	65.9	327266	6241	61	1	7	1	1536
P18	57.5	99.68	0.11	6577155	29	66.3	810963	5993	63	1	5	1	1536
P19 §	43.7	100	0.18	6632993	3	66.2	5895732	6036	66	1	12	4	1536 (all)
P20	66.1	99.68	0.21	6835420	70	66.1	316419	6320	61	1	8	1	1054
P22	74.9	99.68	0.14	7082297	36	65.8	670701	6522	62	1	6	1	1536
P23 §	36.7	100	0.68	6931140	1	65.8	6931140	6287	67	1	12	4	1536
P24 §	43.2	100	0.18	6688005	6	66.2	5887181	6109	66	1	12	4	1536
P25	83.2	99.68	0.5	6642761	33	66.2	457730	6034	60	1	7	1	1536
P26	46.5	99.68	0.21	6827640	99	66.1	307141	6306	61	1	8	1	1536
P27	45.5	99.68	0.66	7152409	161	65.7	271243	6601	69	1	7	1	481
P28	40.7	99.68	0.22	6410783	55	66.4	322863	5852	59	1	6	1	1536
P29	42.4	99.68	0.17	6757213	145	66.1	400482	6200	63	1	4	1	1536
P30	48.9	99.68	0.21	6836605	79	66.1	411378	6322	61	1	8	1	1054
P31	66.2	99.68	0.6	7132296	192	65.7	301000	6570	69	1	7	1	1536
P32	54.9	99.68	0.5	6665983	94	66.1	383436	6057	61	1	7	1	1536
* Illumina-only assemblies compared (fastANI) with the genome of P. aeruginosa DSM 50071T, NCBI Genome Assembly GCF_012987025. CheckM v1.2.1 was used to determine completeness and contamination of genome assemblies.
# Illumina coverage (mean value after trimming and filtering of reads; refer to Methods for more information).
§ Illumina plus ONT Nanopore hybrid assembly.

## Sheet: Supplementary Table 2 
Supplementary Table 2: Comparison of genotypic data (WGS) with phentypic results (disc diffustion test) for 31 Pseudomons isolates using 10 different antibiotics (n = 310 combinations).																								Gene	APH(3')-IIb	Pseudomonas aeruginosa emrE	rmtB	aadA11	APH(6)-Id	APH(3'')-Ib	AAC(6')-Ib4	AAC(6')-Ib9	ANT(2'')-Ia	ANT(3'')-IIa		NDM-1	OXA-50	OXA-395	OXA-847	OXA-494	OXA-846	OXA-914	OXA-520	OXA-903	PDC-14	PDC-16	PDC-11	PDC-5	PDC-3
																								Total Number	31	31	7	5	5	3	1	1	1	1		7	8	7	5	4	4	2	1	1	7	7	4	7	6
																								Drug Class	aminoglycoside antibiotic	aminoglycoside antibiotic	aminoglycoside antibiotic	aminoglycoside antibiotic	aminoglycoside antibiotic	aminoglycoside antibiotic	aminoglycoside antibiotic	aminoglycoside antibiotic	aminoglycoside antibiotic	aminoglycoside antibiotic		carbapenem; cephalosporin; cephamycin; penam	carbapenem; cephalosporin; penam	carbapenem; cephalosporin; penam	carbapenem; cephalosporin; penam	carbapenem; cephalosporin; penam	carbapenem; cephalosporin; penam	carbapenem; cephalosporin; penam	carbapenem; cephalosporin; penam	carbapenem; cephalosporin; penam	monobactam; carbapenem; cephalosporin	monobactam; carbapenem; cephalosporin	monobactam; carbapenem; cephalosporin	monobactam; carbapenem; cephalosporin; cephamycin; penam	monobactam; carbapenem; cephalosporin; cephamycin; penam
	β-lactams												β-lactamases genes	Fluoroquinolones (FQ)				FQ resistance genes	Aminoglycosides (AMG)				AMG resistance genes	Class abbreviation	AMG	AMG	AMG	AMG	AMG	AMG	AMG	AMG	AMG	AMG	Sum of genes	B-lactams	B-lactams	B-lactams	B-lactams	B-lactams	B-lactams	B-lactams	B-lactams	B-lactams	B-lactams	B-lactams	B-lactams	B-lactams	B-lactams
	Penicillins		Cephalosporins				Monobactams		Carbapenems															Resistance Mechanism	antibiotic inactivation	antibiotic efflux	antibiotic target alteration	antibiotic inactivation	antibiotic inactivation	antibiotic inactivation	antibiotic inactivation	antibiotic inactivation	antibiotic inactivation	antibiotic inactivation		antibiotic inactivation	antibiotic inactivation	antibiotic inactivation	antibiotic inactivation	antibiotic inactivation	antibiotic inactivation	antibiotic inactivation	antibiotic inactivation	antibiotic inactivation	antibiotic inactivation	antibiotic inactivation	antibiotic inactivation	antibiotic inactivation	antibiotic inactivation
Strain	Pipracillin/tazobactam	Profile	Ceftazidime	Profile	Cefepime	Profile	Aztreonam	Profile	Doripenem	Profile	Meropenem	Profile	Number	Ciprofloxacin	Profile	Levofloxacin	Profile	Number	Amikacin	Profile	Tobramycin	Profile	Number	Strain/Genes number	31	31	7	5	5	3	1	1	1	1		7	8	7	5	4	4	2	1	1	7	7	4	7	6
P1	I	WGS-R / DDT-S	I	WGS-R / DDT-S	I	WGS-R / DDT-S	I	WGS-R / DDT-S	I	WGS-R / DDT-S	S	WGS-R / DDT-S	2	I	WGS-S / DDT-S	I	WGS-S / DDT-S	0	S	WGS-R / DDT-S	S	WGS-R / DDT-S	2	P1	1	1	0	0	0	0	0	0	0	0	2	0	0	0	1	0	0	0	0	0	0	0	0	1	0
P2	I	WGS-R / DDT-S	I	WGS-R / DDT-S	I	WGS-R / DDT-S	I	WGS-R / DDT-S	I	WGS-R / DDT-S	S	WGS-R / DDT-S	2	I	WGS-S / DDT-S	I	WGS-S / DDT-S	0	S	WGS-R / DDT-S	S	WGS-R / DDT-S	2	P2	1	1	0	0	0	0	0	0	0	0	2	0	0	0	1	0	0	0	0	0	0	0	0	1	0
P3	I	WGS-R / DDT-S	R	WGS-R / DDT-R	R	WGS-R / DDT-R	R	WGS-R / DDT-R	I	WGS-R / DDT-S	S	WGS-R / DDT-S	2	I	WGS-S / DDT-S	I	WGS-S / DDT-S	0	S	WGS-R / DDT-S	S	WGS-R / DDT-S	2	P3	1	1	0	0	0	0	0	0	0	0	2	0	0	0	1	0	0	0	0	0	0	0	0	1	0
P4	I	WGS-R / DDT-S	I	WGS-R / DDT-S	I	WGS-R / DDT-S	I	WGS-R / DDT-S	I	WGS-R / DDT-S	S	WGS-R / DDT-S	2	I	WGS-S / DDT-S	I	WGS-S / DDT-S	0	S	WGS-R / DDT-S	S	WGS-R / DDT-S	2	P4	1	1	0	0	0	0	0	0	0	0	2	0	1	0	0	0	0	0	0	0	1	0	0	0	0
P5	I	WGS-R / DDT-S	I	WGS-R / DDT-S	R	WGS-R / DDT-R	R	WGS-R / DDT-R	I	WGS-R / DDT-S	S	WGS-R / DDT-S	2	R	WGS-R / DDT-R	R	WGS-R / DDT-R	2	R	WGS-R / DDT-R	R	WGS-R / DDT-R	2	P5	1	1	0	0	0	0	0	0	0	0	2	0	0	1	0	0	0	0	0	0	0	1	0	0	0
P6	I	WGS-R / DDT-S	I	WGS-R / DDT-S	I	WGS-R / DDT-S	I	WGS-R / DDT-S	I	WGS-R / DDT-S	S	WGS-R / DDT-S	2	I	WGS-S / DDT-S	I	WGS-S / DDT-S	0	S	WGS-R / DDT-S	S	WGS-R / DDT-S	2	P6	1	1	0	0	0	0	0	0	0	0	2	0	0	0	1	0	0	0	0	0	0	0	0	1	0
P7	I	WGS-R / DDT-S	I	WGS-R / DDT-S	I	WGS-R / DDT-S	I	WGS-R / DDT-S	I	WGS-R / DDT-S	S	WGS-R / DDT-S	2	I	WGS-S / DDT-S	I	WGS-S / DDT-S	0	S	WGS-R / DDT-S	S	WGS-R / DDT-S	2	P7	1	1	0	0	0	0	0	0	0	0	2	0	1	0	0	0	0	0	0	0	1	0	0	0	0
P8	I	WGS-R / DDT-S	I	WGS-R / DDT-S	I	WGS-R / DDT-S	I	WGS-R / DDT-S	I	WGS-R / DDT-S	S	WGS-R / DDT-S	3	I	WGS-R / DDT-S	I	WGS-R / DDT-S	2	S	WGS-R / DDT-S	S	WGS-R / DDT-S	5	P8	1	1	1	0	0	0	1	0	1	0	5	1	0	1	0	0	0	0	0	0	0	1	0	0	0
P9	I	WGS-R / DDT-S	R	WGS-R / DDT-R	I	WGS-R / DDT-R	I	WGS-R / DDT-S	I	WGS-R / DDT-S	S	WGS-R / DDT-S	3	I	WGS-S / DDT-S	I	WGS-S / DDT-S	0	S	WGS-R / DDT-S	R	WGS-R / DDT-R	4	P9	1	1	0	0	0	0	0	1	0	1	4	0	0	0	0	1	0	0	1	0	0	0	0	0	1
P10	I	WGS-R / DDT-S	I	WGS-R / DDT-S	I	WGS-R / DDT-S	I	WGS-R / DDT-S	I	WGS-R / DDT-S	S	WGS-R / DDT-S	2	I	WGS-R / DDT-S	I	WGS-R / DDT-S	1	S	WGS-R / DDT-S	S	WGS-R / DDT-S	3	P10	1	1	0	1	0	0	0	0	0	0	3	0	1	0	0	0	0	0	0	0	1	0	0	0	0
P11	I	WGS-R / DDT-S	I	WGS-R / DDT-S	I	WGS-R / DDT-S	I	WGS-R / DDT-S	I	WGS-R / DDT-S	S	WGS-R / DDT-S	2	I	WGS-S / DDT-S	I	WGS-S / DDT-S	0	S	WGS-R / DDT-S	S	WGS-R / DDT-S	2	P11	1	1	0	0	0	0	0	0	0	0	2	0	0	0	0	1	0	0	0	0	0	0	0	0	1
P12	I	WGS-R / DDT-S	I	WGS-R / DDT-S	I	WGS-R / DDT-S	I	WGS-R / DDT-S	I	WGS-R / DDT-S	S	WGS-R / DDT-S	2	I	WGS-S / DDT-S	I	WGS-S / DDT-S	0	S	WGS-R / DDT-S	S	WGS-R / DDT-S	2	P12	1	1	0	0	0	0	0	0	0	0	2	0	1	0	0	0	0	0	0	0	1	0	0	0	0
P13	I	WGS-R / DDT-S	I	WGS-R / DDT-S	I	WGS-R / DDT-S	I	WGS-R / DDT-S	I	WGS-R / DDT-S	S	WGS-R / DDT-S	2	I	WGS-S / DDT-S	I	WGS-S / DDT-S	0	S	WGS-R / DDT-S	S	WGS-R / DDT-S	2	P13	1	1	0	0	0	0	0	0	0	0	2	0	1	0	0	0	0	0	0	0	0	0	0	0	1
P14	I	WGS-R / DDT-S	I	WGS-R / DDT-S	I	WGS-R / DDT-S	I	WGS-R / DDT-S	I	WGS-R / DDT-S	S	WGS-R / DDT-S	3	I	WGS-R / DDT-S	I	WGS-R / DDT-S	2	S	WGS-R / DDT-S	S	WGS-R / DDT-S	3	P14	1	1	1	0	0	0	0	0	0	0	3	1	0	1	0	0	0	0	0	0	0	1	0	0	0
P15	I	WGS-R / DDT-S	I	WGS-R / DDT-S	I	WGS-R / DDT-S	I	WGS-R / DDT-S	I	WGS-R / DDT-S	S	WGS-R / DDT-S	2	R	WGS-S / DDT-R	I	WGS-S / DDT-S	0	S	WGS-R / DDT-S	S	WGS-R / DDT-S	2	P15	1	1	0	0	0	0	0	0	0	0	2	0	0	0	0	1	0	0	0	0	0	0	0	0	1
P16	I	WGS-R / DDT-S	I	WGS-R / DDT-S	I	WGS-R / DDT-S	I	WGS-R / DDT-S	I	WGS-R / DDT-S	S	WGS-R / DDT-S	2	R	WGS-R / DDT-R	R	WGS-R / DDT-R	2	S	WGS-R / DDT-S	S	WGS-R / DDT-S	5	P16	1	1	0	1	1	1	0	0	0	0	5	0	0	0	0	0	1	0	0	0	0	0	1	0	0
P17	I	WGS-R / DDT-S	I	WGS-R / DDT-S	I	WGS-R / DDT-S	I	WGS-R / DDT-S	I	WGS-R / DDT-S	S	WGS-R / DDT-S	2	I	WGS-S / DDT-S	I	WGS-S / DDT-S	0	S	WGS-R / DDT-S	S	WGS-R / DDT-S	2	P17	1	1	0	0	0	0	0	0	0	0	2	0	0	0	0	0	0	1	0	0	0	0	0	1	0
P18	I	WGS-R / DDT-S	R	WGS-R / DDT-R	R	WGS-R / DDT-R	R	WGS-R / DDT-R	I	WGS-R / DDT-S	S	WGS-R / DDT-S	2	R	WGS-S / DDT-R	I	WGS-S / DDT-S	0	S	WGS-R / DDT-S	R	WGS-R / DDT-R	2	P18	1	1	0	0	0	0	0	0	0	0	2	0	1	0	0	0	0	0	0	0	1	0	0	0	0
P19	I	WGS-R / DDT-S	I	WGS-R / DDT-S	I	WGS-R / DDT-S	I	WGS-R / DDT-S	I	WGS-R / DDT-S	S	WGS-R / DDT-S	2	I	WGS-S / DDT-S	I	WGS-S / DDT-S	0	S	WGS-R / DDT-S	S	WGS-R / DDT-S	2	P19	1	1	0	0	0	0	0	0	0	0	2	0	1	0	0	0	0	0	0	0	1	0	0	0	0
P20	R	WGS-R / DDT-R	R	WGS-R / DDT-R	R	WGS-R / DDT-R	I	WGS-R / DDT-S	R	WGS-R / DDT-R	R	WGS-R / DDT-R	3	R	WGS-R / DDT-R	R	WGS-R / DDT-R	2	R	WGS-R / DDT-R	R	WGS-R / DDT-R	3	P20	1	1	1	0	0	0	0	0	0	0	3	1	0	1	0	0	0	0	0	0	0	1	0	0	0
P22	I	WGS-R / DDT-S	I	WGS-R / DDT-S	I	WGS-R / DDT-S	I	WGS-R / DDT-S	I	WGS-R / DDT-S	S	WGS-R / DDT-S	2	I	WGS-S / DDT-S	I	WGS-S / DDT-S	0	S	WGS-R / DDT-S	S	WGS-R / DDT-S	2	P22	1	1	0	0	0	0	0	0	0	0	2	0	0	0	1	0	0	0	0	0	0	0	0	1	0
P23	I	WGS-R / DDT-S	I	WGS-R / DDT-S	I	WGS-R / DDT-S	I	WGS-R / DDT-S	I	WGS-R / DDT-S	S	WGS-R / DDT-S	2	I	WGS-S / DDT-S	I	WGS-S / DDT-S	0	S	WGS-R / DDT-S	S	WGS-R / DDT-S	2	P23	1	1	0	0	0	0	0	0	0	0	2	0	0	0	0	0	0	1	0	0	0	0	0	1	0
P24	I	WGS-R / DDT-S	I	WGS-R / DDT-S	I	WGS-R / DDT-S	I	WGS-R / DDT-S	I	WGS-R / DDT-S	S	WGS-R / DDT-S	2	I	WGS-S / DDT-S	I	WGS-S / DDT-S	0	S	WGS-R / DDT-S	S	WGS-R / DDT-S	2	P24	1	1	0	0	0	0	0	0	0	0	2	0	1	0	0	0	0	0	0	0	1	0	0	0	0
P25	I	WGS-R / DDT-S	I	WGS-R / DDT-S	I	WGS-R / DDT-S	I	WGS-R / DDT-S	I	WGS-R / DDT-S	S	WGS-R / DDT-S	2	R	WGS-R / DDT-R	R	WGS-R / DDT-R	1	S	WGS-R / DDT-S	R	WGS-R / DDT-R	3	P25	1	1	0	0	1	0	0	0	0	0	3	0	0	0	0	0	1	0	0	0	0	0	1	0	0
P26	R	WGS-R / DDT-R	R	WGS-R / DDT-R	R	WGS-R / DDT-R	I	WGS-R / DDT-S	R	WGS-R / DDT-R	R	WGS-R / DDT-R	3	R	WGS-R / DDT-R	R	WGS-R / DDT-R	2	R	WGS-R / DDT-R	R	WGS-R / DDT-R	3	P26	1	1	1	0	0	0	0	0	0	0	3	1	0	1	0	0	0	0	0	0	0	1	0	0	0
P27	I	WGS-R / DDT-S	I	WGS-R / DDT-S	I	WGS-R / DDT-S	I	WGS-R / DDT-S	I	WGS-R / DDT-S	S	WGS-R / DDT-S	3	R	WGS-R / DDT-R	R	WGS-R / DDT-R	2	S	WGS-R / DDT-S	R	WGS-R / DDT-R	5	P27	1	1	1	1	1	0	0	0	0	0	5	1	0	1	0	0	0	0	0	0	0	1	0	0	0
P28	R	WGS-R / DDT-R	R	WGS-R / DDT-R	R	WGS-R / DDT-R	R	WGS-R / DDT-R	I	WGS-R / DDT-S	S	WGS-R / DDT-S	2	R	WGS-S / DDT-R	I	WGS-S / DDT-S	0	S	WGS-R / DDT-S	S	WGS-R / DDT-S	2	P28	1	1	0	0	0	0	0	0	0	0	2	0	0	0	0	0	0	0	0	1	0	0	0	0	1
P29	I	WGS-R / DDT-S	I	WGS-R / DDT-S	I	WGS-R / DDT-S	I	WGS-R / DDT-S	I	WGS-R / DDT-S	S	WGS-R / DDT-S	2	I	WGS-S / DDT-S	I	WGS-S / DDT-S	0	S	WGS-R / DDT-S	S	WGS-R / DDT-S	2	P29	1	1	0	0	0	0	0	0	0	0	2	0	0	0	0	1	0	0	0	0	0	0	0	0	1
P30	R	WGS-R / DDT-R	R	WGS-R / DDT-R	R	WGS-R / DDT-R	I	WGS-R / DDT-S	R	WGS-R / DDT-R	R	WGS-R / DDT-R	3	R	WGS-R / DDT-R	R	WGS-R / DDT-R	2	R	WGS-R / DDT-R	R	WGS-R / DDT-R	3	P30	1	1	1	0	0	0	0	0	0	0	3	1	0	1	0	0	0	0	0	0	0	1	0	0	0
P31	I	WGS-R / DDT-S	I	WGS-R / DDT-S	I	WGS-R / DDT-S	I	WGS-R / DDT-S	I	WGS-R / DDT-S	S	WGS-R / DDT-S	3	R	WGS-R / DDT-R	R	WGS-R / DDT-R	2	S	WGS-R / DDT-S	R	WGS-R / DDT-R	6	P31	1	1	1	1	1	1	0	0	0	0	6	1	0	0	0	0	1	0	0	0	0	0	1	0	0
P32	I	WGS-R / DDT-S	I	WGS-R / DDT-S	I	WGS-R / DDT-S	I	WGS-R / DDT-S	I	WGS-R / DDT-S	S	WGS-R / DDT-S	2	R	WGS-R / DDT-R	R	WGS-R / DDT-R	1	S	WGS-R / DDT-S	R	WGS-R / DDT-R	5	P32	1	1	0	1	1	1	0	0	0	0	5	0	0	0	0	0	1	0	0	0	0	0	1	0	0
			Number	Percentage	Total Percentage
	Concordance	WGS-S / DDT-S	35	11.2903	11.3 + 19.7 = 31 %
		WGS-R / DDT-R	61	19.6774
	Discordance	WGS-R / DDT-S	211	68.0645	68.1 + 0.9 = 69 %
		WGS-S / DDT-R	3	0.967742
		Combinations	310		1
[truncated: 66 more columns]

## Sheet: Supplementary Table 3
Supplementary Table 3: Total number of each virulence genes detected for Pseudomonas isolates in the current study, presented in terms of class/function (a total of 215 different virulence genes were detected).
Gene	Number of strains encoding gene	Virulence Factor	Class/function	Gene	Number	Virulence Factor	Class/function
pilA	5	Adherence	Type IV pili biosynthesis	algX	31	Antiphagocytosis	Alginate biosynthesis
fimT	7	Adherence	Type IV pili biosynthesis	algZ	31	Antiphagocytosis	Alginate regulation
pilY2	14	Adherence	Type IV pili biosynthesis	mucA	31	Antiphagocytosis	Alginate regulation
pilW	16	Adherence	Type IV pili biosynthesis	mucB	31	Antiphagocytosis	Alginate regulation
pilV	21	Adherence	Type IV pili biosynthesis	mucC	31	Antiphagocytosis	Alginate regulation
fimU	25	Adherence	Type IV pili biosynthesis	mucD	31	Antiphagocytosis	Alginate regulation
pilC	26	Adherence	Type IV pili biosynthesis	mucE	31	Antiphagocytosis	Alginate regulation
flaG	27	Adherence	Flagella	mucP	31	Antiphagocytosis	Alginate regulation
pilE	27	Adherence	Type IV pili biosynthesis	rhlA	31	Biosurfactant	Rhamnolipid biosynthesis
pilP	27	Adherence	Type IV pili biosynthesis	rhlB	31	Biosurfactant	Rhamnolipid biosynthesis
pilX	28	Adherence	Type IV pili biosynthesis	rhlC	31	Biosurfactant	Rhamnolipid biosynthesis
flgA	30	Adherence	Flagella	pldA	19	Enzymes	Phospholipase D
chpA	31	Adherence	Type IV pili twitching motility related proteins	plcB	31	Enzymes	Phospholipase C
chpB	31	Adherence	Type IV pili twitching motility related proteins	plcH	31	Enzymes	Hemolytic phospholipase C
chpC	31	Adherence	Type IV pili twitching motility related proteins	plcN	31	Enzymes	Non-hemolytic phospholipase C
chpD	31	Adherence	Type IV pili twitching motility related proteins	pvdY	12	Iron uptake	Pyoverdine
chpE	31	Adherence	Type IV pili twitching motility related proteins	pvdD	17	Iron uptake	Pyoverdine
fimV	31	Adherence	Type IV pili biosynthesis	pvdJ	28	Iron uptake	Pyoverdine
fleN	31	Adherence	Flagella	pvdI	29	Iron uptake	Pyoverdine
fleQ	31	Adherence	Flagella	fptA	31	Iron uptake	Pyochelin receptor
fleR	31	Adherence	Flagella	fpvA	31	Iron uptake	Pyoverdine receptors
fleS	31	Adherence	Flagella	pchA	31	Iron uptake	Pyochelin
flgB	31	Adherence	Flagella	pchB	31	Iron uptake	Pyochelin
flgC	31	Adherence	Flagella	pchC	31	Iron uptake	Pyochelin
flgD	31	Adherence	Flagella	pchD	31	Iron uptake	Pyochelin
flgE	31	Adherence	Flagella	pchE	31	Iron uptake	Pyochelin
flgF	31	Adherence	Flagella	pchF	31	Iron uptake	Pyochelin
flgG	31	Adherence	Flagella	pchG	31	Iron uptake	Pyochelin
flgH	31	Adherence	Flagella	pchH	31	Iron uptake	Pyochelin
flgI	31	Adherence	Flagella	pchI	31	Iron uptake	Pyochelin
flgJ	31	Adherence	Flagella	pchR	31	Iron uptake	Pyochelin
flgK	31	Adherence	Flagella	pvdA	31	Iron uptake	Pyoverdine
flgL	31	Adherence	Flagella	pvdE	31	Iron uptake	Pyoverdine
flgM	31	Adherence	Flagella	pvdF	31	Iron uptake	Pyoverdine
flgN	31	Adherence	Flagella	pvdG	31	Iron uptake	Pyoverdine
flhA	31	Adherence	Flagella	pvdH	31	Iron uptake	Pyoverdine
flhB	31	Adherence	Flagella	pvdL	31	Iron uptake	Pyoverdine
flhF	31	Adherence	Flagella	pvdM	31	Iron uptake	Pyoverdine
fliA	31	Adherence	Flagella	pvdN	31	Iron uptake	Pyoverdine
fliC	31	Adherence	Flagella	pvdO	31	Iron uptake	Pyoverdine
fliD	31	Adherence	Flagella	pvdP	31	Iron uptake	Pyoverdine
fliE	31	Adherence	Flagella	pvdQ	31	Iron uptake	Pyoverdine
fliF	31	Adherence	Flagella	pvdS	31	Iron uptake	Pyoverdine
fliG	31	Adherence	Flagella	aprA	31	Protease	Alkaline protease
fliH	31	Adherence	Flagella	lasA	31	Protease	Elastase
fliI	31	Adherence	Flagella	lasB	31	Protease	Elastase
fliJ	31	Adherence	Flagella	prpL	31	Protease	Protease IV
fliK	31	Adherence	Flagella	hdtS	31	Quorum sensing	Acylhomoserine lactone synthase
fliL	31	Adherence	Flagella	lasI	31	Quorum sensing	N-(3-oxo-dodecanoyl)-L-homoserine lactone QS system
fliM	31	Adherence	Flagella	lasR	31	Quorum sensing	N-(3-oxo-dodecanoyl)-L-homoserine lactone QS system
fliN	31	Adherence	Flagella	rhlI	31	Quorum sensing	N-(butanoyl)-L-homoserine lactone QS system
fliO	31	Adherence	Flagella	rhlR	31	Quorum sensing	N-(butanoyl)-L-homoserine lactone QS system
fliP	31	Adherence	Flagella	csrA	1	Regulation	Carbon storage regulator A(Legionella)
fliQ	31	Adherence	Flagella	gacA	31	Regulation	GacS/GacA two-component system
fliR	31	Adherence	Flagella	gacS	31	Regulation	GacS/GacA two-component system
fliS	31	Adherence	Flagella	aec16	5	Secretion system	ACE T6SS(Escherichia)
fliT	31	Adherence	Flagella	exoU	11	Secretion system	P. aeruginosa TTSS translocated effectors
motA	31	Adherence	Flagella	exoS	20	Secretion system	P. aeruginosa TTSS translocated effectors
motB	31	Adherence	Flagella	fha1	31	Secretion system	Hcp secretion island-1 encoded type VI secretion system (H-T6SS)
motC	31	Adherence	Flagella	icmF1	31	Secretion system	Hcp secretion island-1 encoded type VI secretion system (H-T6SS)
motD	31	Adherence	Flagella	ppkA	31	Secretion system	Hcp secretion island-1 encoded type VI secretion system (H-T6SS)
motY	31	Adherence	Flagella	pppA	31	Secretion system	Hcp secretion island-1 encoded type VI secretion system (H-T6SS)
pilB	31	Adherence	Type IV pili biosynthesis	clpV1	31	Secretion system	Hcp secretion island-1 encoded type VI secretion system (H-T6SS)
pilD	31	Adherence	Type IV pili biosynthesis	exoT	31	Secretion system	P. aeruginosa TTSS translocated effectors
pilF	31	Adherence	Type IV pili biosynthesis	exoY	31	Secretion system	P. aeruginosa TTSS translocated effectors
pilG	31	Adherence	Type IV pili twitching motility related proteins	exsA	31	Secretion system	P. aeruginosa TTSS
pilH	31	Adherence	Type IV pili twitching motility related proteins	exsB	31	Secretion system	P. aeruginosa TTSS
pilI	31	Adherence	Type IV pili twitching motility related proteins	exsC	31	Secretion system	P. aeruginosa TTSS
pilJ	31	Adherence	Type IV pili twitching motility related proteins	exsD	31	Secretion system	P. aeruginosa TTSS
pilK	31	Adherence	Type IV pili twitching motility related proteins	exsE	31	Secretion system	P. aeruginosa TTSS
pilM	31	Adherence	Type IV pili biosynthesis	hcp1	31	Secretion system	Hcp secretion island-1 encoded type VI secretion system (H-T6SS)
pilN	31	Adherence	Type IV pili biosynthesis	pcr1	31	Secretion system	P. aeruginosa TTSS
pilO	31	Adherence	Type IV pili biosynthesis	pcr2	31	Secretion system	P. aeruginosa TTSS
pilQ	31	Adherence	Type IV pili biosynthesis	pcr3	31	Secretion system	P. aeruginosa TTSS
pilR	31	Adherence	Type IV pili biosynthesis	pcr4	31	Secretion system	P. aeruginosa TTSS
pilS	31	Adherence	Type IV pili biosynthesis	pcrD	31	Secretion system	P. aeruginosa TTSS
pilT	31	Adherence	Type IV pili biosynthesis	pcrG	31	Secretion system	P. aeruginosa TTSS
pilU	31	Adherence	Type IV pili biosynthesis	pcrH	31	Secretion system	P. aeruginosa TTSS
pilY1	31	Adherence	Type IV pili biosynthesis	pcrR	31	Secretion system	P. aeruginosa TTSS
pilZ	31	Adherence	Type IV pili biosynthesis	pcrV	31	Secretion system	P. aeruginosa TTSS
phzC1	23	Antimicrobial activity	Phenazines biosynthesis	popB	31	Secretion system	P. aeruginosa TTSS
phzG1	23	Antimicrobial activity	Phenazines biosynthesis	popD	31	Secretion system	P. aeruginosa TTSS
phzE1	25	Antimicrobial activity	Phenazines biosynthesis	popN	31	Secretion system	P. aeruginosa TTSS
phzF1	27	Antimicrobial activity	Phenazines biosynthesis	pscB	31	Secretion system	P. aeruginosa TTSS
phzB2	30	Antimicrobial activity	Phenazines biosynthesis	pscC	31	Secretion system	P. aeruginosa TTSS
phzA1	31	Antimicrobial activity	Phenazines biosynthesis	pscD	31	Secretion system	P. aeruginosa TTSS
phzB1	31	Antimicrobial activity	Phenazines biosynthesis	pscF	31	Secretion system	P. aeruginosa TTSS
phzD1	31	Antimicrobial activity	Phenazines biosynthesis	pscG	31	Secretion system	P. aeruginosa TTSS
phzH	31	Antimicrobial activity	Phenazines biosynthesis	pscH	31	Secretion system	P. aeruginosa TTSS
phzM	31	Antimicrobial activity	Phenazines biosynthesis	pscI	31	Secretion system	P. aeruginosa TTSS
phzS	31	Antimicrobial activity	Phenazines biosynthesis	pscJ	31	Secretion system	P. aeruginosa TTSS
algP/algR3	25	Antiphagocytosis	Alginate regulation	pscK	31	Secretion system	P. aeruginosa TTSS
alg44	31	Antiphagocytosis	Alginate biosynthesis	pscL	31	Secretion system	P. aeruginosa TTSS
alg8	31	Antiphagocytosis	Alginate biosynthesis	pscN	31	Secretion system	P. aeruginosa TTSS
algA	31	Antiphagocytosis	Alginate biosynthesis	pscO	31	Secretion system	P. aeruginosa TTSS
algC	31	Antiphagocytosis	Alginate biosynthesis	pscP	31	Secretion system	P. aeruginosa TTSS
algD	31	Antiphagocytosis	Alginate biosynthesis	pscQ	31	Secretion system	P. aeruginosa TTSS
algE	31	Antiphagocytosis	Alginate biosynthesis	pscR	31	Secretion system	P. aeruginosa TTSS
algF	31	Antiphagocytosis	Alginate biosynthesis	pscS	31	Secretion system	P. aeruginosa TTSS
algG	31	Antiphagocytosis	Alginate biosynthesis	pscT	31	Secretion system	P. aeruginosa TTSS
algI	31	Antiphagocytosis	Alginate biosynthesis	pscU	31	Secretion system	P. aeruginosa TTSS
algJ	31	Antiphagocytosis	Alginate biosynthesis	vgrG1	31	Secretion system	Hcp secretion island-1 encoded type VI secretion system (H-T6SS)
algK	31	Antiphagocytosis	Alginate biosynthesis	hlyB	2	Toxins	Alpha-hemolysin(Escherichia)
algL	31	Antiphagocytosis	Alginate biosynthesis	hcnA	31	Toxins	Hydrogen cyanide production
algQ	31	Antiphagocytosis	Alginate regulation	hcnB	31	Toxins	Hydrogen cyanide production
algR	31	Antiphagocytosis	Alginate regulation	hcnC	31	Toxins	Hydrogen cyanide production
algU	31	Antiphagocytosis	Alginate regulation	toxA	31	Toxins	Exotoxin A (ETA)
algW	31	Antiphagocytosis	Alginate regulation
